# Supplementary material for: Atypical nested 22q11.2 duplications between LCR22B and LCR22D are associated with neurodevelopmental phenotypes including autism spectrum disorder with incomplete penetrance
Source: Mol Genet Genomic Med. 2019 Jan 4;7(2):e00507. doi: 10.1002/mgg3.507 (PMC6393688; doi:10.1002/mgg3.507)
Supplement: Supplementary file 1 [file MGG3-7-na-s001.xlsx]

## Sheet: Table 1 B-D dysm
Details	Summary	Family 1 MURPHY			Family 2 BELLANDI				Family 3 RAVINA		Family 4 WILLIS		Family 5 RENTON	Family 6 COLE	Details	Summary	Diehl et al. 2015	Ou et al. 2008 patient 6 6F	Pebrel-Richard et al. 2012	Fan et al. 2007	Fernandez et al. 2009	Tucker et al. 2011 & 2013
Case No.		1	2	3	4	5	6	7	8	9	10	11	12	13	Case No.		1	2	3	4	5	6
Breakpoints		B-D	B-D	B-D	C-C/D	C-C/D	C-C/D	C-C/D	C/D-D	C/D-D	C/D-D	C/D-D	C/D-D	C/D-D			B-D	B-D	B-D	C-D	C-D	C-D
Case ID		Kieran G5692616	Erin C5715063	Shaun (Father) D2235060	Jessica L3402244	Matthew L3337355 TW 2	Daniel K3337354 TW 1	Theresa (Mum) L4324022	Angelo E3504912	Josefina (Mum)	Aidan G3483156	Emma Edwards L6265137 (Mum)	Leo F2397565	Jahmarley A3310351	Case ID
Dysmorphic Features	No significant dysmorphism. 3/9 patients mild 33%	no overt dysmorphism tall forehad	Non-dysmorphic, tall forehad, deep set eyes		Non-dysmorphic	Non-dysmorphic	Non-dysmorphic		Not particularly dysmorphic. Long luxuriant eyelashes.	Nil significant	Slightly dysmorphic. tall forehead, almond shaped eyes, long eyelashes	Non-dysmorphic	Non-dysmorphic	Dysmorphic FGX-like	Dysmorphic Features	2/3	No	N/K	Mildly dysmorphic. Prominent forehead, bilateral epicanthus, long eyelashes, broad nasal bridge with anteverted nostrils, small and downturned mouth, high arched palate, long filtrum, posteriorly rotated ears, bilateral preauricular pits and high hairline.	NK	yes
Microcephaly									No		No	No (OFC 50th percentile)	No		Microcephaly	No	No				No
Macrocephaly		relative macrocephaly (98th percentile)	relative macrocephaly (98th percentile)												Macrocephaly
Micrognathia															Micrognathia
Palpebral fissures Upslanting		no	no						Yes		Yes				Palpebral fissures Upslanting						Yes
Palpebral fissures Downslanting		yes	no												Palpebral fissures Downslanting
Epicanthal folds		No	no												Epicanthal folds				Yes
Hypertelorism		no	no												Hypertelorism
Dysplastic ears		no, posteriorly rotated	protruding ears												Dysplastic ears				Yes
Broad flat /large nose		no	no												Broad flat /large nose				Yes
Hand/foot anomalies	No	No	No						Long narrow hands and fingers. Relatively long toes.	No	Broad fingers (average length)	Broad fingers (similar appearance to Aidan's)	No		Hand/foot anomalies	1/4	Yes multiple skeletal abnormalities. Congital scoliosis, left thumb agenesis, left in-toeing. Radial ray.	N/K	NO	NK	No	NK

## Sheet: Supplementary Table 1
	This study (n=9)									Literature (n=6)						Decipher cases (n=11)
Details	Family 1		Family 2			Family 3	Family 4	Family 5	Family 6	Diehl et al. 2015	Ou et al. 2008 patient 6 6F	Pebrel-Richard et al. 2012	Fan et al. 2007	Fernandez et al. 2009	Tucker et al. 2011 & 2013	#248395 Decipher	#249936 Decipher	#284473 Decipher	#280410 Decipher	#274813 Decipher	#276067 Decipher	#275802 Decipher	#278381 Decipher	#284788 Decipher	#287940 Decipher	#318771 Decipher
Patient No.	1	2	4	5	6	8	10	12	13
Sex	M	F	F	M	M	M	M	M	M	F	Intersex	M	Not known	M	Not known	Not known	F	F	M	M	M	M	M	M	Not known	M
Age at last evaluation	12 yrs 6 mo	10 yrs 9 mo	12 yrs 3 mo	6 yrs 6 mo	6 yrs 6 mo	16 yrs	5yrs 1 mo	7 yrs 11 mo	14 yrs	3 yrs	2 months	3 yrs	Not known	13 months	Not known	Not known	11 yrs	19 yrs	1 yr	5 yrs	6 yrs	7 yrs	Not known	1 yr	Not known	13 yrs
Duplication size (Mb)	0.73	0.73	0.12	0.12	0.12	0.4	0.4	0.4	0.4	0.73	1	0.8	0.47	0.38	0.38	0.72	0.72	0.69	0.69	0.51	0.45	0.39	0.37	0.37	0.37	0.37
Duplication breakpoints	B to D	B to D	C to D	C to D	C to D	C to D	C to D	C to D	C to D	B to D	B to D	B to D	C to D	C to D	C to D	B to D	B to D	B to D	B to D	C to D	C to D	C to D	C to D	C to D	C to D	C to D
Other CNVs of possible significance detected	De novo 19p13.3 duplication	No	No	No	No	No	No	No	No	Missense SALL4 mutation	n.d.	n.d.	n.d.	n.d.	n.d.	No	No	No	No	No	No	No	No	No	No	No
Inheritance	Paternal. Asymptomatic father.	Paternal. Asymptomatic father.	Maternal. Asymptomatic mother.	Maternal. Asymptomatic mother.	Maternal. Asymptomatic mother.	Maternal. Asymptomatic mother.	Maternal. Asymptomatic mother.	Not known	Unknown	Unknown	Paternal. Asymptomatic father.	Maternal. Mother with only nasal speech and dyslexia no cognitive impairment.	Paternal	Maternal. Asymptomatic mother, uncle, 2 aunts and maternal grandfather.	Unknown	Inherited. Asymptomatic parent	Inherited. Asymptomatic parent.	Paternal. Constitutive in father	Paternal. Constitutive in father	Unknown	Inherited. Asymptomatic parent.	Inherited. Asymptomatic parent.	Inherited. Asymptomatic parent.	Maternal. Constitutive in mother.	Unknown	De novo constitutive
Developmental delay and/or cognitive impairment	+	+	+	+	+	+	+	­	+	­	n.d.	Psychomotor developmental delay, speech delay	Mental retardation and/or developmental delay	n.d.	Mild intellectual disability	Intellectual disability	Intellectual disability and delayed speech and language	Motor delay and speech and language development	Mild global developmental delay	Intellectual disability	Global developmental delay	Intellectual disability (moderate)	n.d.	Intellectual disability (moderate)	Psychomotor deterioration	Intellectual disability
Psychiatric / Behavior problems	+	+	+	+	+	+	+	+	+	­	n.d.	­	n.d.	n.d.	n.d.	n.d.	Autism	Hyperactivity	n.d.	n.d.	Autism spectrum disorder	n.d.	n.d.	n.d.	n.d.	n.d.
Palatal defects	­	­	­	­	­	­	+	­	­	­	­	­	n.d.	Right cleft lip and complete cleft palate	Pierre Robin sequence with cleft palate	n.d.	n.d.	n.d.	n.d.	n.d.	n.d.	n.d.	n.d.	n.d.	n.d.	n.d.
Hearing impairment	­	­	­	­	­	­	+	­	­	n.d.	n.d.	­	n.d.	n.d.	n.d.	n.d.	n.d.	n.d.	n.d.	n.d.	n.d.	n.d.	n.d.	n.d.	n.d.	n.d.
Growth delay	­	­	+	+	+	­	­	­	­	­		­	n.d.	­	small stature	n.d.	n.d.	Intrauterine growth retardation	n.d.	n.d.	n.d.	n.d.	n.d.	n.d.	Failure to thrive	n.d.
Hypotonia	­	­	­	­	­	­	­	­	Hypotonia at 7 months of age	n.d.	n.d.	Muscular hypotonia	n.d.	n.d.	n.d.	n.d.	n.d.	n.d.	n.d.	n.d.	n.d.	n.d.	n.d.	n.d.	n.d.	n.d.
Seizures	­	­	+	­	­	­	­	­	­	n.d.	n.d.	­	n.d.	n.d.	n.d.	Generalised tonic-clonic seizures	Seizures	n.d.	n.d.	n.d.	Seizures	n.d.	n.d.	n.d.	n.d.	n.d.
Heart defect	­	­	­	­	­	­	­	­	­	n.d.	n.d.	­	n.d.	n.d.	n.d.	n.d.	n.d.	n.d.	Defect in the atrial septum	n.d.	n.d.	n.d.	Malformation of the heart and great vessels	n.d.	n.d.	n.d.
Urogenital anomaly	­	­	­	­	­	­	­	Macroscopic hematuria. Kidney ultrasound normal.	­	n.d.	Ambiguous genitalia. Undervirilized external genitalia, hypospadias and cryptorchidism.	n.d.	n.d.	n.d.	n.d.	n.d.	n.d.	n.d.	n.d.	n.d.	n.d.	n.d.	Micropenis	n.d.	n.d.	n.d.
Dysmorphism	+	+	­	­	­	+	+	­	+	­	n.d.	Mild dysmorphism. Prominent forehead, bilateral epicanthus, long eyelashes, broad nasal bridge with anteverted nostrils, small and downturned mouth, high arched palate, long filtrum, high hairline, bilateral pre-auricular pits, posteriorly rotated ears	n.d.	Upslanting palpebral fisures	n.d.	Posteriorly rotated ears	n.d.	n.d.	n.d.	n.d.	n.d.	n.d.	Hypertelorism	n.d.	n.d.	Downslanting palpebral fissures, low set ears, thin upper lip vermillion
Brain Imaging	Not known	Not known	Brain MRI with no significant anomalies identified.	Neonatal ultrasound with no anomalies detected.	Neonatal ultrasound with no anomalies detected.	Not known	Not known	Brain MRI with no anomalies identified.	Head CT scan at 7 months of age with no anomalies detected.	n.d.	n.d.	Brain MRI showed no abnormal signal.	n.d.	n.d.	n.d.	n.d.	n.d.	n.d.	n.d.	n.d.	n.d.	n.d.	n.d.	n.d.	n.d.	n.d.
Other features	­	­	Obesity	Obesity	­	­	­	­	­	Multiple skeletal anomalies including left radioulnar synotosis, thumb aplasia, rib anomalies, hypoplasia of the humeral and femoral epiphyses and butterfly vertebrae.	n.d.	n.d.	n.d.	n.d.	n.d.	Oligodontia	n.d.	Precocious puberty in females	Congenital glaucoma, severe myopia	n.d.	n.d.	n.d.	Dolichocephaly	n.d.	n.d.	n.d.
