# Supplementary material for: Atypical nested 22q11.2 duplications between LCR22B and LCR22D are associated with neurodevelopmental phenotypes including autism spectrum disorder with incomplete penetrance
Source: Mol Genet Genomic Med. 2019 Jan 4;7(2):e00507. doi: 10.1002/mgg3.507 (PMC6393688; doi:10.1002/mgg3.507)
Supplement: Supplementary file 2 [file MGG3-7-na-s002.xlsx]

## Sheet: ZNF74
	AVERAGE	STDEV
brain	43.915
temporal lobe (n=2)	38.5275	18.6952
parietal lobe	27.349
occipital lobe	38.315
brain (n=2)	14.719	10.7141
frontal lobe	8.8
medial frontal gyrus (n=2)	7.733	2.16516
temporal lobe	12.578
medial temporal gyrus (n=2)	8.443	0.377595
paracentral gyrus	9.86
postcentral gyrus	9.932
parietal lobe (n=3)	7.366	3.02598
occipital lobe	5.333
occipital cortex (n=2)	8.5515	1.93394
occipital pole	11.342
insula	10.449
corpus callosum	8.897
hippocampus (n=2)	5.6875	4.66903
globus pallidus (n=2)	5.445	4.30345
putamen	7.856
diencephalon	4.217
thalamus (n=2)	6.0035	2.6269
substantia nigra (n=2)	4.3	6.08112
caudate nucleus (n=2)	7.0405	0.0643467
amygdala (n=2)	10.5505	6.16809
nucleus accumbens	9.249
locus coeruleus (n=2)	6.9345	0.665387
medulla oblongata (n=3)	5.37467	2.12804
pons	4.622
cerebellum (n=3)	7.303	3.68159
pineal gland (n=2)	2.784	0.608112
pituitary gland (n=2)	9.257	1.50048

## Sheet: KLHL22
	AVERAGE	STDEV
brain	39.923
temporal lobe (n=2)	27.904	14.1619
parietal lobe	16.956
occipital lobe	22.939
brain (n=2)	17.625	2.49184
frontal lobe	15.005
medial frontal gyrus (n=2)	12.1875	5.95737
temporal lobe	23.457
medial temporal gyrus (n=2)	13.7585	1.85474
paracentral gyrus	14.858
postcentral gyrus	19.798
parietal lobe (n=3)	14.3383	3.79748
occipital lobe	13.127
occipital cortex (n=2)	8.83	6.47568
occipital pole	21.162
insula	17.86
corpus callosum	11.256
hippocampus (n=2)	9.479	7.78242
globus pallidus (n=2)	8.452	4.31052
putamen	16.183
diencephalon	10.073
thalamus (n=2)	9.111	1.15824
substantia nigra (n=2)	4.945	6.99329
caudate nucleus (n=2)	7.839	11.086
amygdala (n=2)	13.491	2.20759
nucleus accumbens	16.571
locus coeruleus (n=2)	9.2415	3.01298
medulla oblongata (n=3)	8.92933	3.01982
pons	10.807
cerebellum (n=3)	14.5833	8.06904
pineal gland (n=2)	7.723	3.34603
pituitary gland (n=2)	8.0815	1.12784

## Sheet: MED15
	AVERAGE	STDEV
brain	13.973
temporal lobe (n=2)	15.21	1.32229
parietal lobe	11.486
occipital lobe	9.075
brain (n=2)	7.3565	0.563564
frontal lobe	8.42
medial frontal gyrus (n=2)	11.764	1.59948
temporal lobe	7.887
medial temporal gyrus (n=2)	11.8185	0.492853
paracentral gyrus	8.037
postcentral gyrus	8.616
parietal lobe (n=3)	11.91	4.61316
occipital lobe	9.025
occipital cortex (n=2)	12.4425	0.439113
occipital pole	7.953
insula	9.416
corpus callosum	11.997
hippocampus (n=2)	11.173	2.30517
globus pallidus (n=2)	13.977	4.85782
putamen	10.684
diencephalon	5.857
thalamus (n=2)	12.53	2.21466
substantia nigra (n=2)	55.1715	60.9957
caudate nucleus (n=2)	14.2825	1.09672
amygdala (n=2)	10.241	1.82999
nucleus accumbens	10.212
locus coeruleus (n=2)	9.7405	0.0629325
medulla oblongata (n=3)	9.69567	0.661001
pons	7.205
cerebellum (n=3)	24.5473	7.40902
pineal gland (n=2)	31.0045	0.0940452
pituitary gland (n=2)	14.1135	4.50922

## Sheet: PI4KA
	AVERAGE	STDEV
brain	89.826
temporal lobe (n=2)	59.192	9.65908
parietal lobe	59.073
occipital lobe	63.774
brain (n=2)	166.456	29.1682
frontal lobe	195.061
medial frontal gyrus (n=2)	101.011	2.50457
temporal lobe	239.466
medial temporal gyrus (n=2)	97.618	23.4745
paracentral gyrus	211.19
postcentral gyrus	216.984
parietal lobe (n=3)	138.109	56.4709
occipital lobe	167.375
occipital cortex (n=2)	82.098	4.1295
occipital pole	217.845
insula	223.741
corpus callosum	54.393
hippocampus (n=2)	82.197	23.2087
globus pallidus (n=2)	46.7545	15.3944
putamen	103.068
diencephalon	56.223
thalamus (n=2)	43.0175	4.55023
substantia nigra (n=2)	33.441	0.95318
caudate nucleus (n=2)	88.943	9.28997
amygdala (n=2)	101.668	33.3691
nucleus accumbens	175.346
locus coeruleus (n=2)	45.865	3.15087
medulla oblongata (n=3)	51.9327	11.0907
pons	103.45
cerebellum (n=3)	72.982	9.05856
pineal gland (n=2)	62.382	2.61347
pituitary gland (n=2)	51.9785	15.9969

## Sheet: SERPIND1
	AVERAGE	STDEV
brain	0
temporal lobe (n=2)	11.719	3.61473
parietal lobe	2.188
occipital lobe	2.773
brain (n=2)	5.867	5.41078
frontal lobe	3.166
medial frontal gyrus (n=2)	0.2505	0.35426
temporal lobe	1.972
medial temporal gyrus (n=2)	0.13	0.0113137
paracentral gyrus	1.351
postcentral gyrus	0.592
parietal lobe (n=3)	0.8575	0.0431335
occipital lobe	1.231
occipital cortex (n=2)	0.3195	0.451841
occipital pole	1.867
insula	0.243
corpus callosum	5.392
hippocampus (n=2)	0.545	0.770746
globus pallidus (n=2)	0.4105	0.580535
putamen	1.257
diencephalon	0
thalamus (n=2)	1.862	#DIV/0!
substantia nigra (n=2)	0.215	0.304056
caudate nucleus (n=2)	7.7595	8.46902
amygdala (n=2)	0.497	0.702864
nucleus accumbens	1.798
locus coeruleus (n=2)	0	0
medulla oblongata (n=3)	11.0595	5.44402
pons	1.699
cerebellum (n=3)	1.2905	0.989242
pineal gland (n=2)	0.9715	0.898733
pituitary gland (n=2)	1.5555	1.2339

## Sheet: CRKL
	AVERAGE	STDEV
brain	45.911
temporal lobe (n=2)	64.5155	13.4852
parietal lobe	58.526
occipital lobe	46.885
brain (n=2)	74.6125	0.0374767
frontal lobe	53.624
medial frontal gyrus (n=2)	63.827	1.21057
temporal lobe	71.731
medial temporal gyrus (n=2)	55.5995	1.14481
paracentral gyrus	65.376
postcentral gyrus	70.837
parietal lobe (n=3)	56.7697	12.3356
occipital lobe	68.919
occipital cortex (n=2)	58.89	16.9112
occipital pole	74.344
insula	61.6
corpus callosum	67.401
hippocampus (n=2)	49.015	18.71
globus pallidus (n=2)	44.088	7.15733
putamen	46.506
diencephalon	67
thalamus (n=2)	50.369	4.39255
substantia nigra (n=2)	42.8295	14.2305
caudate nucleus (n=2)	48.2315	6.83136
amygdala (n=2)	58.3895	4.59266
nucleus accumbens	52.668
locus coeruleus (n=2)	50.427	3.30077
medulla oblongata (n=3)	50.0957	10.6229
pons	54.24
cerebellum (n=3)	81.223	17.0236
pineal gland (n=2)	60.101	26.9747
pituitary gland (n=2)	49.89	8.41598

## Sheet: AIFM3
	AVERAGE	STDEV
brain	9.981
temporal lobe (n=2)	3.3165	0.987828
parietal lobe	3.282
occipital lobe	1.26
brain (n=2)	36.082	18.8854
frontal lobe	23.742
medial frontal gyrus (n=2)	18.919	6.7062
temporal lobe	38.007
medial temporal gyrus (n=2)	26.021	0.821658
paracentral gyrus	26.137
postcentral gyrus	31.111
parietal lobe (n=3)	27.2883	3.08505
occipital lobe	33.229
occipital cortex (n=2)	27.5685	12.9365
occipital pole	37.76
insula	26.73
corpus callosum	23.388
hippocampus (n=2)	33.2005	8.71509
globus pallidus (n=2)	18.3215	6.35618
putamen	30.952
diencephalon	25.066
thalamus (n=2)	24.545	8.67479
substantia nigra (n=2)	3.225	4.56084
caudate nucleus (n=2)	19.948	10.6745
amygdala (n=2)	26.3805	14.8132
nucleus accumbens	25.306
locus coeruleus (n=2)	40.315	26.9068
medulla oblongata (n=3)	47.0303	27.8003
pons	17.944
cerebellum (n=3)	18.2207	4.83971
pineal gland (n=2)	3.214	#DIV/0!
pituitary gland (n=2)	2.424	0.852771

## Sheet: SLC7A4
	AVERAGE	STDEV
brain	7.985
temporal lobe (n=2)	1.3235	0.0205061
parietal lobe	0.547
occipital lobe	0.756
brain (n=2)	4.1395	1.00056
frontal lobe	4.242
medial frontal gyrus (n=2)	1.6325	1.05571
temporal lobe	5.915
medial temporal gyrus (n=2)	1.9035	0.932674
paracentral gyrus	4.12
postcentral gyrus	4.209
parietal lobe (n=3)	2.76067	0.784837
occipital lobe	2.461
occipital cortex (n=2)	1.427	0.0141421
occipital pole	5.602
insula	6.318
corpus callosum	0.607
hippocampus (n=2)	1.2035	0.546594
globus pallidus (n=2)	0.0685	0.0968736
putamen	2.514
diencephalon	0.469
thalamus (n=2)	0.673	0.220617
substantia nigra (n=2)	0	0
caudate nucleus (n=2)	1.871	1.11157
amygdala (n=2)	4.6095	4.72842
nucleus accumbens	3.854
locus coeruleus (n=2)	1.701	0.212132
medulla oblongata (n=3)	1.705	0.516247
pons	2.719
cerebellum (n=3)	6.96833	1.91382
pineal gland (n=2)	0	0
pituitary gland (n=2)	1.7075	0.160513

## Sheet: BCRP2
	AVERAGE	STDEV
brain	0
temporal lobe (n=2)	0.441	0.00707107
parietal lobe	0.547
occipital lobe	0.252
brain (n=2)	0.902	0.0947523
frontal lobe	0
medial frontal gyrus (n=2)	4.0205	1.92687
temporal lobe	2.788
medial temporal gyrus (n=2)	4.4695	2.86873
paracentral gyrus	2.161
postcentral gyrus	2.499
parietal lobe (n=3)	3.07867	2.18329
occipital lobe	2.216
occipital cortex (n=2)	1.1975	1.69352
occipital pole	1.037
insula	4.495
corpus callosum	0.404
hippocampus (n=2)	1.476	0.16122
globus pallidus (n=2)	0.5055	0.133643
putamen	0.157
diencephalon	0.703
thalamus (n=2)	0.9325	1.02601
substantia nigra (n=2)	0	0
caudate nucleus (n=2)	0.0605	0.0855599
amygdala (n=2)	0.7035	0.994899
nucleus accumbens	1.798
locus coeruleus (n=2)	2.471	1.62493
medulla oblongata (n=3)	1.54167	0.389124
pons	2.719
cerebellum (n=3)	9.954	8.69291
pineal gland (n=2)	0.168	0.237588
pituitary gland (n=2)	0.683	0.965908
